# Supplementary material for: Pharmacological inhibition of CLK2 activates YAP by promoting alternative splicing of AMOTL2
Source: eLife. 2023 Dec 21;12:RP88508. doi: 10.7554/eLife.88508 (PMC10735217; doi:10.7554/eLife.88508)
Supplement: Figure 2—source data 2. [file elife-88508-fig2-data2.zip]

Archive with 4 entries (4 files):
- Figure 2C annotated.pdf
- Figure 2C pYAP.pdf
- Figure 2C tubulin.pdf
- Figure 2C YAP.pdf
