# Supplementary material for: Pharmacological inhibition of CLK2 activates YAP by promoting alternative splicing of AMOTL2
Source: eLife. 2023 Dec 21;12:RP88508. doi: 10.7554/eLife.88508 (PMC10735217; doi:10.7554/eLife.88508)
Supplement: Figure 3—source data 2. [file elife-88508-fig3-data2.zip]

Archive with 3 entries (3 files):
- Figure 3D AMOTL2.pdf
- Figure 3D annotated.pdf
- Figure 3D tubulin.pdf
