# Supplementary material for: Pharmacological inhibition of CLK2 activates YAP by promoting alternative splicing of AMOTL2
Source: eLife. 2023 Dec 21;12:RP88508. doi: 10.7554/eLife.88508 (PMC10735217; doi:10.7554/eLife.88508)
Supplement: Figure 3—source data 3. [file elife-88508-fig3-data3.zip]

Archive with 5 entries (5 files):
- Figure 3E annotated.pdf
- Figure 3E FLAG (AMOTL2) IP.pdf
- Figure 3E FLAG (AMOTL2) Lysate.pdf
- Figure 3E HA (YAP) IP.pdf
- Figure 3E HA (YAP) Lysate.pdf
