# Supplementary material for: Pharmacological inhibition of CLK2 activates YAP by promoting alternative splicing of AMOTL2
Source: eLife. 2023 Dec 21;12:RP88508. doi: 10.7554/eLife.88508 (PMC10735217; doi:10.7554/eLife.88508)
Supplement: Figure 4—source data 1. [file elife-88508-fig4-data1.zip]

Archive with 6 entries (6 files):
- Figure 4G annotated.pdf
- Figure 4G FLAG (AMOTL2) IP.pdf
- Figure 4G FLAG (AMOTL2) Lysate.pdf
- Figure 4G HA (MAGI1) IP.pdf
- Figure 4G HA (MAGI1) Lysate.pdf
- Figure 4G tubulin.pdf
